# Supplementary material for: Frontotemporal Lobar Degeneration Case with an N-Terminal TUBA4A Mutation Exhibits Reduced TUBA4A Levels in the Brain and TDP-43 Pathology
Source: Biomolecules. 2022 Mar 12;12(3):440. doi: 10.3390/biom12030440 (PMC8946841; doi:10.3390/biom12030440)
Supplement: Supplementary file 1 [file biomolecules-12-00440-s001.zip]

Archive with 1 entries (1 files):
- biomolecules-1591148-supplementary.pdf
